# Supplementary material for: The Screening of Broadly Neutralizing Antibodies Targeting the SARS-CoV-2 Spike Protein by mRNA Immunization in Mice
Source: Pharmaceutics. 2023 May 5;15(5):1412. doi: 10.3390/pharmaceutics15051412 (PMC10221228; doi:10.3390/pharmaceutics15051412)
Supplement: Supplementary file 1 [file pharmaceutics-15-01412-s001.zip]

Archive with 1 entries (1 files):
- pharmaceutics-2340874-supplementary.pdf
